# Supplementary material for: Analysis of the impact of success on three dimensions of sustainability in 173 countries
Source: Sci Rep. 2022 Aug 30;12:14719. doi: 10.1038/s41598-022-19131-6 (PMC9427782; doi:10.1038/s41598-022-19131-6)
Supplement: Supplementary file 2 — Supplementary Tables. [file 41598_2022_19131_MOESM2_ESM.xlsx]

## Sheet: Table S3
Table S3. The results of the correlation analysis between the three dimensions of sustainability and country success, based on the CSS Maps, 173 countries, 2020.
Indicator				Country Success	Country Priority	GDP per capita	GDP per capita in PPP	Ease of doing business ranking	Corruption perceptions index	Human development index	Global gender gap	Economic freedom	Democracy Index	Unemployment, total	Fragile state index	Economic decline index	Government Effectiveness	Civil liberties	The Global Sustainable Competitiveness Index	Human rights and rule of law index	Wealth per adult	Environmental performance index	Ecological footprint per capita	Environmental Health	Air Quality	PM2.5 exposure	Climate Change	The gross national income per capita	Healthy life expectancy	Life expectancy at birth, total	Death rates from air pollution	Happiness index	Positive Peace Index	Inglehart X-axis	Inglehart Y-axis
				V01	V02	V03	V04	V05	V06	V07	V08	V09	V10	V11	V12	V13	V14	V15	V16	V18	V19	V20	V21	V22	V23	V24	V25	V26	V27	V28	V29	V30	V31	V32	V33
plus (+) or minus (-) indicates that a greater (lesser) criterion value corresponds to a greater significance by country				+	-	+	+	-	+	+	+	+	+	-	-	-	+	-	+	-	+	+	+	+	+	+	+	+	+	+	-	+	-	+	+
Country Success	V01	+	Pearson Correlation	1	-.867**	.930**	.878**	-.672**	.863**	.734**	.542**	.744**	.698**	-.257**	-.856**	-.766**	.849**	-.626**	.736**	-.701**	.685**	.843**	.605**	.869**	.871**	.749**	.590**	.930**	.645**	.663**	-.660**	.742**	-.903**	.870**	.674**
Country Priority	V02	-	Pearson Correlation	-.867**	1	-.744**	-.790**	.756**	-.834**	-.801**	-.564**	-.770**	-.735**	.265**	.869**	.787**	-.865**	.659**	-.712**	.692**	-.600**	-.795**	-.608**	-.826**	-.778**	-.612**	-.576**	-.764**	-.710**	-.730**	.671**	-.731**	.902**	-.762**	-.687**
GDP per capita	V03	+	Pearson Correlation	.930**	-.744**	1	.943**	-.582**	.788**	.704**	.432**	.665**	.577**	-.201**	-.766**	-.704**	.778**	-.497**	.648**	-.563**	.592**	.799**	.562**	.834**	.831**	.663**	.554**	.973**	.619**	.651**	-.622**	.710**	-.836**	.779**	.549**
GDP per capita in PPP	V04	+	Pearson Correlation	.878**	-.790**	.943**	1	-.661**	.787**	.789**	.371**	.713**	.522**	-.205**	-.797**	-.762**	.804**	-.430**	.639**	-.516**	.504**	.804**	.634**	.838**	.793**	.539**	.551**	.933**	.682**	.714**	-.621**	.724**	-.839**	.673**	.555**
Ease of doing business ranking	V05	-	Pearson Correlation	-.672**	.756**	-.582**	-.661**	1	-.711**	-.784**	-.452**	-.818**	-.559**	0.139	.736**	.706**	-.836**	.469**	-.693**	.496**	-.255**	-.719**	-.514**	-.709**	-.606**	-.401**	-.594**	-.612**	-.681**	-.704**	.566**	-.639**	.808**	-.522**	-.697**
Corruption perceptions index	V06	+	Pearson Correlation	.863**	-.834**	.788**	.787**	-.711**	1	.748**	.503**	.792**	.731**	-0.126	-.858**	-.726**	.921**	-.649**	.703**	-.689**	.443**	.776**	.590**	.817**	.795**	.623**	.540**	.821**	.650**	.690**	-.640**	.692**	-.926**	.782**	.670**
Human development index	V07	+	Pearson Correlation	.734**	-.801**	.704**	.789**	-.784**	.748**	1	.470**	.719**	.658**	-0.042	-.870**	-.801**	.823**	-.571**	.750**	-.601**	.265**	.876**	.612**	.899**	.786**	.462**	.721**	.714**	.895**	.907**	-.766**	.806**	-.873**	.663**	.716**
Global gender gap	V08	+	Pearson Correlation	.542**	-.564**	.432**	.371**	-.452**	.503**	.470**	1	.429**	.618**	-0.053	-.584**	-.444**	.526**	-.561**	.603**	-.611**	.310**	.521**	.337**	.523**	.549**	.629**	.454**	.436**	.409**	.405**	-.587**	.489**	-.609**	.637**	.419**
Economic freedom	V09	+	Pearson Correlation	.744**	-.770**	.665**	.713**	-.818**	.792**	.719**	.429**	1	.612**	-0.147	-.750**	-.720**	.845**	-.527**	.629**	-.537**	.348**	.687**	.503**	.713**	.656**	.521**	.503**	.709**	.642**	.658**	-.554**	.657**	-.792**	.551**	.566**
Democracy Index	V10	+	Pearson Correlation	.698**	-.735**	.577**	.522**	-.559**	.731**	.658**	.618**	.612**	1	-0.015	-.782**	-.621**	.736**	-.889**	.668**	-.827**	.285**	.687**	.405**	.713**	.703**	.659**	.573**	.571**	.599**	.620**	-.704**	.639**	-.823**	.743**	.638**
Unemployment, total	V11	-	Pearson Correlation	-.257**	.265**	-.201**	-.205**	0.139	-0.126	-0.042	-0.053	-0.147	-0.015	1	0.117	.323**	-.198**	-0.044	-.187*	0.004	-.159*	-0.077	-.177*	-0.129	-.163*	-.249**	0.127	-.215*	-0.143	-0.101	-0.107	-.253**	0.13	-.229*	-0.108
Fragile state index	V12	-	Pearson Correlation	-.856**	.869**	-.766**	-.797**	.736**	-.858**	-.870**	-.584**	-.750**	-.782**	0.117	1	.840**	-.884**	.753**	-.791**	.820**	-.362**	-.855**	-.658**	-.882**	-.825**	-.621**	-.651**	-.773**	-.770**	-.784**	.750**	-.812**	.961**	-.790**	-.723**
Economic decline index	V13	-	Pearson Correlation	-.766**	.787**	-.704**	-.762**	.706**	-.726**	-.801**	-.444**	-.720**	-.621**	.323**	.840**	1	-.817**	.500**	-.691**	.591**	-.271**	-.737**	-.639**	-.792**	-.723**	-.512**	-.473**	-.707**	-.779**	-.746**	.589**	-.800**	.828**	-.693**	-.572**
Government Effectiveness	V14	+	Pearson Correlation	.849**	-.865**	.778**	.804**	-.836**	.921**	.823**	.526**	.845**	.736**	-.198**	-.884**	-.817**	1	-.638**	.743**	-.656**	.373**	.805**	.573**	.844**	.785**	.596**	.584**	.805**	.735**	.761**	-.670**	.742**	-.939**	.731**	.692**
Civil liberties	V15	-	Pearson Correlation	-.626**	.659**	-.497**	-.430**	.469**	-.649**	-.571**	-.561**	-.527**	-.889**	-0.044	.753**	.500**	-.638**	1	-.628**	.878**	-.252**	-.633**	-.375**	-.642**	-.634**	-.620**	-.540**	-.471**	-.508**	-.519**	.638**	-.608**	.799**	-.718**	-.645**
The Global Sustainable Competitiveness Index	V16	+	Pearson Correlation	.736**	-.712**	.648**	.639**	-.693**	.703**	.750**	.603**	.629**	.668**	-.187*	-.791**	-.691**	.743**	-.628**	1	-.686**	.301**	.795**	.507**	.768**	.706**	.656**	.632**	.647**	.693**	.676**	-.660**	.760**	-.816**	.727**	.729**
Human rights and rule of law index	V18	-	Pearson Correlation	-.701**	.692**	-.563**	-.516**	.496**	-.689**	-.601**	-.611**	-.537**	-.827**	0.004	.820**	.591**	-.656**	.878**	-.686**	1	-.299**	-.725**	-.457**	-.717**	-.704**	-.664**	-.580**	-.540**	-.558**	-.536**	.647**	-.652**	.843**	-.754**	-.645**
Wealth per adult	V19	+	Pearson Correlation	.685**	-.600**	.592**	.504**	-.255**	.443**	.265**	.310**	.348**	.285**	-.159*	-.362**	-.271**	.373**	-.252**	.301**	-.299**	1	.427**	.245**	.446**	.499**	.501**	.266**	.594**	.208**	.228**	-.289**	.272**	-.457**	.717**	.486**
Environmental performance index	V20	+	Pearson Correlation	.843**	-.795**	.799**	.804**	-.719**	.776**	.876**	.521**	.687**	.687**	-0.077	-.855**	-.737**	.805**	-.633**	.795**	-.725**	.427**	1	.540**	.941**	.888**	.670**	.829**	.816**	.802**	.797**	-.808**	.790**	-.893**	.785**	.756**
Ecological footprint per capita	V21	+	Pearson Correlation	.605**	-.608**	.562**	.634**	-.514**	.590**	.612**	.337**	.503**	.405**	-.177*	-.658**	-.639**	.573**	-.375**	.507**	-.457**	.245**	.540**	1	.587**	.582**	.415**	.343**	.610**	.477**	.506**	-.470**	.618**	-.642**	.552**	.458**
Environmental Health	V22	+	Pearson Correlation	.869**	-.826**	.834**	.838**	-.709**	.817**	.899**	.523**	.713**	.713**	-0.129	-.882**	-.792**	.844**	-.642**	.768**	-.717**	.446**	.941**	.587**	1	.961**	.733**	.706**	.857**	.867**	.867**	-.809**	.812**	-.922**	.808**	.716**
Air Quality	V23	+	Pearson Correlation	.871**	-.778**	.831**	.793**	-.606**	.795**	.786**	.549**	.656**	.703**	-.163*	-.825**	-.723**	.785**	-.634**	.706**	-.704**	.499**	.888**	.582**	.961**	1	.847**	.638**	.854**	.766**	.767**	-.807**	.752**	-.878**	.815**	.645**
PM2.5 exposure	V24	+	Pearson Correlation	.749**	-.612**	.663**	.539**	-.401**	.623**	.462**	.629**	.521**	.659**	-.249**	-.621**	-.512**	.596**	-.620**	.656**	-.664**	.501**	.670**	.415**	.733**	.847**	1	.424**	.672**	.496**	.488**	-.656**	.572**	-.703**	.835**	.586**
Climate Change	V25	+	Pearson Correlation	.590**	-.576**	.554**	.551**	-.594**	.540**	.721**	.454**	.503**	.573**	0.127	-.651**	-.473**	.584**	-.540**	.632**	-.580**	.266**	.829**	.343**	.706**	.638**	.424**	1	.563**	.603**	.604**	-.720**	.611**	-.668**	.604**	.701**
The gross national income per capita	V26	+	Pearson Correlation	.930**	-.764**	.973**	.933**	-.612**	.821**	.714**	.436**	.709**	.571**	-.215*	-.773**	-.707**	.805**	-.471**	.647**	-.540**	.594**	.816**	.610**	.857**	.854**	.672**	.563**	1	.638**	.669**	-.627**	.710**	-.847**	.814**	.577**
Healthy life expectancy	V27	+	Pearson Correlation	.645**	-.710**	.619**	.682**	-.681**	.650**	.895**	.409**	.642**	.599**	-0.143	-.770**	-.779**	.735**	-.508**	.693**	-.558**	.208**	.802**	.477**	.867**	.766**	.496**	.603**	.638**	1	.962**	-.642**	.760**	-.783**	.612**	.622**
Life expectancy at birth, total	V28	+	Pearson Correlation	.663**	-.730**	.651**	.714**	-.704**	.690**	.907**	.405**	.658**	.620**	-0.101	-.784**	-.746**	.761**	-.519**	.676**	-.536**	.228**	.797**	.506**	.867**	.767**	.488**	.604**	.669**	.962**	1	-.650**	.739**	-.803**	.627**	.610**
Death rates from air pollution	V29	-	Pearson Correlation	-.660**	.671**	-.622**	-.621**	.566**	-.640**	-.766**	-.587**	-.554**	-.704**	-0.107	.750**	.589**	-.670**	.638**	-.660**	.647**	-.289**	-.808**	-.470**	-.809**	-.807**	-.656**	-.720**	-.627**	-.642**	-.650**	1	-.695**	.786**	-.732**	-.631**
Happiness index	V30	+	Pearson Correlation	.742**	-.731**	.710**	.724**	-.639**	.692**	.806**	.489**	.657**	.639**	-.253**	-.812**	-.800**	.742**	-.608**	.760**	-.652**	.272**	.790**	.618**	.812**	.752**	.572**	.611**	.710**	.760**	.739**	-.695**	1	-.787**	.808**	.543**
Positive Peace Index	V31	-	Pearson Correlation	-.903**	.902**	-.836**	-.839**	.808**	-.926**	-.873**	-.609**	-.792**	-.823**	0.13	.961**	.828**	-.939**	.799**	-.816**	.843**	-.457**	-.893**	-.642**	-.922**	-.878**	-.703**	-.668**	-.847**	-.783**	-.803**	.786**	-.787**	1	-.810**	-.761**
Inglehart X-axis	V32	+	Pearson Correlation	.870**	-.762**	.779**	.673**	-.522**	.782**	.663**	.637**	.551**	.743**	-.229*	-.790**	-.693**	.731**	-.718**	.727**	-.754**	.717**	.785**	.552**	.808**	.815**	.835**	.604**	.814**	.612**	.627**	-.732**	.808**	-.810**	1	.589**
Inglehart Y-axis	V33	+	Pearson Correlation	.674**	-.687**	.549**	.555**	-.697**	.670**	.716**	.419**	.566**	.638**	-0.108	-.723**	-.572**	.692**	-.645**	.729**	-.645**	.486**	.756**	.458**	.716**	.645**	.586**	.701**	.577**	.622**	.610**	-.631**	.543**	-.761**	.589**	1
** Correlation is significant at the 0.01 level (2-tailed).
* Correlation is significant at the 0.05 level (2-tailed).

## Sheet: Table S4
Table S4. The correlation coefficient matrix for 17 success criteria, 173 countries.
	Afghanistan	Albania	Algeria	Angola	Antigua and Barbuda	Argentina	Armenia	Australia	Austria	Azerbaijan	Bahrain	Bangladesh	Barbados	Belarus	Belgium	Belize	Benin	Bhutan	Bolivia	Bosnia and Herzegovina	Botswana	Brazil	Bulgaria	Burkina Faso	Burundi	Cabo Verde	Cambodia	Cameroon	Canada	Central African Republic	Chad	Chile	China	Cyprus	Colombia	Comoros	Congo Dem Rep	Congo Rep	Costa Rica	Cote d'Ivoire	Croatia	Czech Republic	Denmark	Djibouti	Dominican Republic	Ecuador	Egypt	El Salvador	Equatorial Guinea
Afghanistan	1	.986**	.996**	.998**	.901**	.983**	.993**	.842**	.870**	.995**	.974**	.990**	.790**	.993**	.877**	.938**	.992**	.996**	.989**	.987**	.983**	.976**	.983**	.992**	.704**	.973**	.993**	.988**	.854**	.746**	.988**	.962**	.944**	.920**	.990**	.981**	.976**	.970**	.958**	.983**	.970**	.957**	.829**	.949**	.984**	.966**	.996**	.978**	.986**
Albania	.986**	1	.996**	.994**	.956**	.999**	.998**	.913**	.934**	.996**	.998**	.999**	.871**	.998**	.938**	.979**	.999**	.994**	.999**	.999**	.999**	.998**	.999**	.998**	.694**	.997**	.999**	.999**	.922**	.759**	.994**	.993**	.983**	.969**	.999**	.998**	.985**	.994**	.991**	.999**	.996**	.990**	.903**	.985**	.999**	.994**	.995**	.999**	.999**
Algeria	.996**	.996**	1	.999**	.925**	.994**	.999**	.871**	.897**	.999**	.987**	.996**	.823**	.999**	.903**	.956**	.997**	.999**	.997**	.996**	.994**	.988**	.994**	.996**	.700**	.985**	.998**	.995**	.882**	.752**	.989**	.978**	.963**	.942**	.998**	.989**	.976**	.981**	.974**	.992**	.984**	.973**	.859**	.966**	.994**	.980**	.999**	.989**	.995**
Angola	.998**	.994**	.999**	1	.918**	.991**	.999**	.862**	.889**	.999**	.984**	.995**	.813**	.999**	.895**	.951**	.996**	.999**	.995**	.994**	.991**	.986**	.992**	.995**	.702**	.982**	.998**	.994**	.874**	.750**	.989**	.974**	.958**	.936**	.997**	.987**	.976**	.978**	.970**	.990**	.980**	.969**	.850**	.961**	.992**	.977**	.999**	.987**	.993**
Antigua and Barbuda	.901**	.956**	.925**	.918**	1	.962**	.935**	.992**	.998**	.925**	.974**	.953**	.977**	.934**	.998**	.996**	.948**	.917**	.952**	.956**	.962**	.972**	.961**	.949**	.633**	.976**	.943**	.956**	.995**	.738**	.953**	.984**	.993**	.999**	.947**	.968**	.960**	.980**	.987**	.964**	.978**	.987**	.989**	.992**	.960**	.982**	.922**	.970**	.958**
Argentina	.983**	.999**	.994**	.991**	.962**	1	.996**	.921**	.941**	.994**	.999**	.999**	.881**	.996**	.945**	.983**	.998**	.991**	.999**	.999**	.999**	.999**	.999**	.997**	.691**	.998**	.998**	.999**	.929**	.759**	.994**	.995**	.987**	.974**	.999**	.999**	.986**	.996**	.993**	.999**	.998**	.993**	.911**	.989**	.999**	.996**	.993**	.999**	.999**
Armenia	.993**	.998**	.999**	.999**	.935**	.996**	1	.884**	.909**	.999**	.991**	.998**	.838**	.999**	.914**	.964**	.998**	.999**	.998**	.998**	.996**	.992**	.997**	.997**	.699**	.990**	.999**	.997**	.895**	.754**	.991**	.983**	.970**	.951**	.999**	.992**	.979**	.985**	.980**	.995**	.988**	.979**	.873**	.972**	.997**	.985**	.999**	.993**	.997**
Australia	.842**	.913**	.871**	.862**	.992**	.921**	.884**	1	.998**	.871**	.938**	.908**	.996**	.883**	.998**	.977**	.902**	.860**	.908**	.912**	.921**	.936**	.920**	.903**	.595*	.942**	.895**	.913**	.999**	.713**	.910**	.955**	.972**	.985**	.900**	.931**	.924**	.948**	.960**	.924**	.945**	.960**	.999**	.968**	.918**	.951**	.867**	.933**	.915**
Austria	.870**	.934**	.897**	.889**	.998**	.941**	.909**	.998**	1	.897**	.956**	.930**	.989**	.908**	.999**	.987**	.925**	.888**	.930**	.934**	.941**	.954**	.940**	.925**	.614**	.959**	.918**	.934**	.999**	.725**	.931**	.970**	.983**	.993**	.923**	.950**	.942**	.964**	.974**	.944**	.962**	.974**	.997**	.981**	.939**	.967**	.894**	.952**	.936**
Azerbaijan	.995**	.996**	.999**	.999**	.925**	.994**	.999**	.871**	.897**	1	.987**	.996**	.823**	.999**	.903**	.956**	.997**	.999**	.997**	.996**	.994**	.988**	.994**	.995**	.699**	.985**	.998**	.995**	.882**	.751**	.988**	.978**	.963**	.942**	.998**	.989**	.975**	.980**	.974**	.992**	.984**	.974**	.859**	.966**	.994**	.980**	.999**	.989**	.995**
Bahrain	.974**	.998**	.987**	.984**	.974**	.999**	.991**	.938**	.956**	.987**	1	.996**	.903**	.991**	.960**	.990**	.995**	.984**	.997**	.998**	.999**	.999**	.999**	.994**	.685**	.999**	.994**	.997**	.946**	.760**	.991**	.999**	.993**	.983**	.995**	.999**	.986**	.998**	.998**	.999**	.999**	.997**	.930**	.995**	.999**	.999**	.986**	.999**	.998**
Bangladesh	.990**	.999**	.996**	.995**	.953**	.999**	.998**	.908**	.930**	.996**	.996**	1	.866**	.998**	.935**	.977**	.999**	.994**	.999**	.999**	.999**	.997**	.999**	.999**	.696**	.996**	.999**	.999**	.917**	.760**	.996**	.991**	.981**	.966**	.999**	.998**	.988**	.994**	.989**	.999**	.995**	.988**	.898**	.984**	.999**	.993**	.996**	.998**	.999**
Barbados	.790**	.871**	.823**	.813**	.977**	.881**	.838**	.996**	.989**	.823**	.903**	.866**	1	.837**	.987**	.953**	.859**	.810**	.866**	.871**	.882**	.899**	.880**	.861**	.556*	.907**	.851**	.872**	.993**	.683**	.871**	.923**	.946**	.966**	.856**	.894**	.890**	.916**	.930**	.886**	.911**	.931**	.998**	.942**	.878**	.919**	.818**	.896**	.875**
Belarus	.993**	.998**	.999**	.999**	.934**	.996**	.999**	.883**	.908**	.999**	.991**	.998**	.837**	1	.913**	.963**	.998**	.999**	.998**	.998**	.996**	.992**	.996**	.997**	.699**	.989**	.999**	.997**	.894**	.754**	.990**	.983**	.969**	.950**	.999**	.992**	.978**	.985**	.979**	.995**	.988**	.979**	.872**	.972**	.997**	.985**	.999**	.993**	.997**
Belgium	.877**	.938**	.903**	.895**	.998**	.945**	.914**	.998**	.999**	.903**	.960**	.935**	.987**	.913**	1	.989**	.929**	.893**	.934**	.938**	.946**	.958**	.944**	.930**	.619**	.962**	.923**	.939**	.999**	.729**	.935**	.973**	.986**	.995**	.928**	.954**	.946**	.968**	.977**	.948**	.965**	.977**	.996**	.983**	.943**	.970**	.899**	.956**	.941**
Belize	.938**	.979**	.956**	.951**	.996**	.983**	.964**	.977**	.987**	.956**	.990**	.977**	.953**	.963**	.989**	1	.974**	.950**	.977**	.979**	.983**	.989**	.982**	.974**	.659**	.992**	.970**	.979**	.981**	.752**	.976**	.996**	.999**	.999**	.972**	.988**	.980**	.994**	.998**	.985**	.993**	.998**	.971**	.999**	.982**	.995**	.954**	.989**	.980**
Benin	.992**	.999**	.997**	.996**	.948**	.998**	.998**	.902**	.925**	.997**	.995**	.999**	.859**	.998**	.929**	.974**	1	.995**	.999**	.999**	.998**	.996**	.998**	.999**	.697**	.995**	.999**	.999**	.911**	.758**	.997**	.989**	.978**	.962**	.999**	.997**	.989**	.992**	.986**	.998**	.993**	.986**	.891**	.981**	.999**	.991**	.996**	.997**	.999**
Bhutan	.996**	.994**	.999**	.999**	.917**	.991**	.999**	.860**	.888**	.999**	.984**	.994**	.810**	.999**	.893**	.950**	.995**	1	.995**	.994**	.991**	.985**	.991**	.994**	.701**	.982**	.997**	.993**	.872**	.749**	.986**	.973**	.957**	.935**	.997**	.986**	.972**	.976**	.969**	.990**	.980**	.968**	.848**	.960**	.992**	.976**	.999**	.986**	.993**
Bolivia	.989**	.999**	.997**	.995**	.952**	.999**	.998**	.908**	.930**	.997**	.997**	.999**	.866**	.998**	.934**	.977**	.999**	.995**	1	.999**	.999**	.997**	.999**	.999**	.696**	.996**	.999**	.999**	.917**	.759**	.995**	.991**	.981**	.966**	.999**	.998**	.986**	.993**	.989**	.999**	.995**	.989**	.897**	.984**	.999**	.993**	.996**	.998**	.999**
Bosnia and Herzegovina	.987**	.999**	.996**	.994**	.956**	.999**	.998**	.912**	.934**	.996**	.998**	.999**	.871**	.998**	.938**	.979**	.999**	.994**	.999**	1	.999**	.998**	.999**	.998**	.694**	.997**	.999**	.999**	.921**	.759**	.994**	.993**	.983**	.969**	.999**	.998**	.985**	.994**	.991**	.999**	.996**	.990**	.902**	.985**	.999**	.994**	.995**	.998**	.999**
Botswana	.983**	.999**	.994**	.991**	.962**	.999**	.996**	.921**	.941**	.994**	.999**	.999**	.882**	.996**	.946**	.983**	.998**	.991**	.999**	.999**	1	.999**	.999**	.997**	.691**	.998**	.998**	.999**	.930**	.759**	.994**	.995**	.987**	.974**	.999**	.999**	.986**	.996**	.993**	.999**	.998**	.993**	.912**	.989**	.999**	.996**	.993**	.999**	.999**
Brazil	.976**	.998**	.988**	.986**	.972**	.999**	.992**	.936**	.954**	.988**	.999**	.997**	.899**	.992**	.958**	.989**	.996**	.985**	.997**	.998**	.999**	1	.999**	.995**	.686**	.999**	.995**	.998**	.943**	.760**	.993**	.998**	.993**	.982**	.996**	.999**	.988**	.998**	.997**	.999**	.999**	.997**	.927**	.994**	.999**	.999**	.987**	.999**	.999**
Bulgaria	.983**	.999**	.994**	.992**	.961**	.999**	.997**	.920**	.940**	.994**	.999**	.999**	.880**	.996**	.944**	.982**	.998**	.991**	.999**	.999**	.999**	.999**	1	.997**	.692**	.998**	.998**	.999**	.928**	.759**	.993**	.995**	.987**	.973**	.999**	.998**	.986**	.995**	.993**	.999**	.998**	.993**	.910**	.988**	.999**	.996**	.993**	.999**	.999**
Burkina Faso	.992**	.998**	.996**	.995**	.949**	.997**	.997**	.903**	.925**	.995**	.994**	.999**	.861**	.997**	.930**	.974**	.999**	.994**	.999**	.998**	.997**	.995**	.997**	1	.697**	.994**	.999**	.999**	.912**	.759**	.998**	.988**	.978**	.962**	.998**	.997**	.992**	.993**	.986**	.998**	.992**	.985**	.893**	.981**	.997**	.990**	.995**	.996**	.998**
Burundi	.704**	.694**	.700**	.702**	.633**	.691**	.699**	.595*	.614**	.699**	.685**	.696**	.556*	.699**	.619**	.659**	.697**	.701**	.696**	.694**	.691**	.686**	.692**	.697**	1	.684**	.699**	.695**	.603*	.986**	.695**	.677**	.665**	.648**	.696**	.690**	.687**	.681**	.674**	.691**	.683**	.673**	.585*	.666**	.692**	.679**	.701**	.689**	.693**
Cabo Verde	.973**	.997**	.985**	.982**	.976**	.998**	.990**	.942**	.959**	.985**	.999**	.996**	.907**	.989**	.962**	.992**	.995**	.982**	.996**	.997**	.998**	.999**	.998**	.994**	.684**	1	.993**	.997**	.949**	.760**	.993**	.999**	.994**	.985**	.994**	.999**	.989**	.999**	.998**	.999**	.999**	.998**	.933**	.996**	.998**	.999**	.984**	.999**	.997**
Cambodia	.993**	.999**	.998**	.998**	.943**	.998**	.999**	.895**	.918**	.998**	.994**	.999**	.851**	.999**	.923**	.970**	.999**	.997**	.999**	.999**	.998**	.995**	.998**	.999**	.699**	.993**	1	.999**	.905**	.758**	.995**	.987**	.975**	.958**	.999**	.996**	.986**	.990**	.984**	.997**	.991**	.983**	.884**	.978**	.998**	.989**	.998**	.995**	.999**
Cameroon	.988**	.999**	.995**	.994**	.956**	.999**	.997**	.913**	.934**	.995**	.997**	.999**	.872**	.997**	.939**	.979**	.999**	.993**	.999**	.999**	.999**	.998**	.999**	.999**	.695**	.997**	.999**	1	.922**	.760**	.997**	.992**	.983**	.969**	.999**	.999**	.991**	.995**	.990**	.999**	.995**	.990**	.903**	.986**	.999**	.994**	.994**	.998**	.999**
Canada	.854**	.922**	.882**	.874**	.995**	.929**	.895**	.999**	.999**	.882**	.946**	.917**	.993**	.894**	.999**	.981**	.911**	.872**	.917**	.921**	.930**	.943**	.928**	.912**	.603*	.949**	.905**	.922**	1	.718**	.919**	.961**	.977**	.989**	.910**	.939**	.932**	.955**	.966**	.933**	.952**	.966**	.999**	.974**	.927**	.958**	.878**	.941**	.924**
Central African Republic	.746**	.759**	.752**	.750**	.738**	.759**	.754**	.713**	.725**	.751**	.760**	.760**	.683**	.754**	.729**	.752**	.758**	.749**	.759**	.759**	.759**	.760**	.759**	.759**	.986**	.760**	.758**	.760**	.718**	1	.760**	.759**	.755**	.747**	.757**	.762**	.758**	.760**	.758**	.760**	.760**	.757**	.705**	.755**	.759**	.759**	.751**	.762**	.759**
Chad	.988**	.994**	.989**	.989**	.953**	.994**	.991**	.910**	.931**	.988**	.991**	.996**	.871**	.990**	.935**	.976**	.997**	.986**	.995**	.994**	.994**	.993**	.993**	.998**	.695**	.993**	.995**	.997**	.919**	.760**	1	.987**	.979**	.965**	.993**	.997**	.997**	.993**	.985**	.995**	.990**	.985**	.901**	.982**	.994**	.990**	.988**	.993**	.994**
Chile	.962**	.993**	.978**	.974**	.984**	.995**	.983**	.955**	.970**	.978**	.999**	.991**	.923**	.983**	.973**	.996**	.989**	.973**	.991**	.993**	.995**	.998**	.995**	.988**	.677**	.999**	.987**	.992**	.961**	.759**	.987**	1	.998**	.991**	.989**	.997**	.985**	.999**	.999**	.996**	.999**	.999**	.947**	.999**	.994**	.999**	.976**	.998**	.994**
China	.944**	.983**	.963**	.958**	.993**	.987**	.970**	.972**	.983**	.963**	.993**	.981**	.946**	.969**	.986**	.999**	.978**	.957**	.981**	.983**	.987**	.993**	.987**	.978**	.665**	.994**	.975**	.983**	.977**	.755**	.979**	.998**	1	.998**	.978**	.990**	.980**	.996**	.999**	.988**	.996**	.999**	.966**	.999**	.986**	.997**	.960**	.992**	.985**
Cyprus	.920**	.969**	.942**	.936**	.999**	.974**	.951**	.985**	.993**	.942**	.983**	.966**	.966**	.950**	.995**	.999**	.962**	.935**	.966**	.969**	.974**	.982**	.973**	.962**	.648**	.985**	.958**	.969**	.989**	.747**	.965**	.991**	.998**	1	.961**	.979**	.970**	.988**	.994**	.976**	.987**	.994**	.981**	.997**	.972**	.990**	.939**	.981**	.971**
Colombia	.990**	.999**	.998**	.997**	.947**	.999**	.999**	.900**	.923**	.998**	.995**	.999**	.856**	.999**	.928**	.972**	.999**	.997**	.999**	.999**	.999**	.996**	.999**	.998**	.696**	.994**	.999**	.999**	.910**	.757**	.993**	.989**	.978**	.961**	1	.996**	.983**	.990**	.986**	.998**	.993**	.986**	.889**	.980**	.999**	.991**	.998**	.996**	.999**
Comoros	.981**	.998**	.989**	.987**	.968**	.999**	.992**	.931**	.950**	.989**	.999**	.998**	.894**	.992**	.954**	.988**	.997**	.986**	.998**	.998**	.999**	.999**	.998**	.997**	.690**	.999**	.996**	.999**	.939**	.762**	.997**	.997**	.990**	.979**	.996**	1	.993**	.999**	.995**	.999**	.998**	.995**	.922**	.992**	.998**	.998**	.988**	.999**	.998**
Congo Dem Rep	.976**	.985**	.976**	.976**	.960**	.986**	.979**	.924**	.942**	.975**	.986**	.988**	.890**	.978**	.946**	.980**	.989**	.972**	.986**	.985**	.986**	.988**	.986**	.992**	.687**	.989**	.986**	.991**	.932**	.758**	.997**	.985**	.980**	.970**	.983**	.993**	1	.992**	.984**	.989**	.986**	.984**	.916**	.984**	.986**	.987**	.974**	.988**	.986**
Congo Rep	.970**	.994**	.981**	.978**	.980**	.996**	.985**	.948**	.964**	.980**	.998**	.994**	.916**	.985**	.968**	.994**	.992**	.976**	.993**	.994**	.996**	.998**	.995**	.993**	.681**	.999**	.990**	.995**	.955**	.760**	.993**	.999**	.996**	.988**	.990**	.999**	.992**	1	.998**	.997**	.999**	.998**	.940**	.997**	.995**	.999**	.979**	.998**	.995**
Costa Rica	.958**	.991**	.974**	.970**	.987**	.993**	.980**	.960**	.974**	.974**	.998**	.989**	.930**	.979**	.977**	.998**	.986**	.969**	.989**	.991**	.993**	.997**	.993**	.986**	.674**	.998**	.984**	.990**	.966**	.758**	.985**	.999**	.999**	.994**	.986**	.995**	.984**	.998**	1	.994**	.999**	.999**	.953**	.999**	.992**	.999**	.972**	.997**	.992**
Cote d'Ivoire	.983**	.999**	.992**	.990**	.964**	.999**	.995**	.924**	.944**	.992**	.999**	.999**	.886**	.995**	.948**	.985**	.998**	.990**	.999**	.999**	.999**	.999**	.999**	.998**	.691**	.999**	.997**	.999**	.933**	.760**	.995**	.996**	.988**	.976**	.998**	.999**	.989**	.997**	.994**	1	.998**	.994**	.915**	.990**	.999**	.997**	.991**	.999**	.999**
Croatia	.970**	.996**	.984**	.980**	.978**	.998**	.988**	.945**	.962**	.984**	.999**	.995**	.911**	.988**	.965**	.993**	.993**	.980**	.995**	.996**	.998**	.999**	.998**	.992**	.683**	.999**	.991**	.995**	.952**	.760**	.990**	.999**	.996**	.987**	.993**	.998**	.986**	.999**	.999**	.998**	1	.999**	.937**	.996**	.997**	.999**	.982**	.999**	.997**
Czech Republic	.957**	.990**	.973**	.969**	.987**	.993**	.979**	.960**	.974**	.974**	.997**	.988**	.931**	.979**	.977**	.998**	.986**	.968**	.989**	.990**	.993**	.997**	.993**	.985**	.673**	.998**	.983**	.990**	.966**	.757**	.985**	.999**	.999**	.994**	.986**	.995**	.984**	.998**	.999**	.994**	.999**	1	.953**	.999**	.992**	.999**	.972**	.996**	.991**
Denmark	.829**	.903**	.859**	.850**	.989**	.911**	.873**	.999**	.997**	.859**	.930**	.898**	.998**	.872**	.996**	.971**	.891**	.848**	.897**	.902**	.912**	.927**	.910**	.893**	.585*	.933**	.884**	.903**	.999**	.705**	.901**	.947**	.966**	.981**	.889**	.922**	.916**	.940**	.953**	.915**	.937**	.953**	1	.962**	.908**	.943**	.855**	.924**	.906**
Djibouti	.949**	.985**	.966**	.961**	.992**	.989**	.972**	.968**	.981**	.966**	.995**	.984**	.942**	.972**	.983**	.999**	.981**	.960**	.984**	.985**	.989**	.994**	.988**	.981**	.666**	.996**	.978**	.986**	.974**	.755**	.982**	.999**	.999**	.997**	.980**	.992**	.984**	.997**	.999**	.990**	.996**	.999**	.962**	1	.988**	.998**	.964**	.993**	.987**
Dominican Republic	.984**	.999**	.994**	.992**	.960**	.999**	.997**	.918**	.939**	.994**	.999**	.999**	.878**	.997**	.943**	.982**	.999**	.992**	.999**	.999**	.999**	.999**	.999**	.997**	.692**	.998**	.998**	.999**	.927**	.759**	.994**	.994**	.986**	.972**	.999**	.998**	.986**	.995**	.992**	.999**	.997**	.992**	.908**	.988**	1	.996**	.994**	.999**	.999**
Ecuador	.966**	.994**	.980**	.977**	.982**	.996**	.985**	.951**	.967**	.980**	.999**	.993**	.919**	.985**	.970**	.995**	.991**	.976**	.993**	.994**	.996**	.999**	.996**	.990**	.679**	.999**	.989**	.994**	.958**	.759**	.990**	.999**	.997**	.990**	.991**	.998**	.987**	.999**	.999**	.997**	.999**	.999**	.943**	.998**	.996**	1	.979**	.999**	.995**
Egypt	.996**	.995**	.999**	.999**	.922**	.993**	.999**	.867**	.894**	.999**	.986**	.996**	.818**	.999**	.899**	.954**	.996**	.999**	.996**	.995**	.993**	.987**	.993**	.995**	.701**	.984**	.998**	.994**	.878**	.751**	.988**	.976**	.960**	.939**	.998**	.988**	.974**	.979**	.972**	.991**	.982**	.972**	.855**	.964**	.994**	.979**	1	.988**	.994**
El Salvador	.978**	.999**	.989**	.987**	.970**	.999**	.993**	.933**	.952**	.989**	.999**	.998**	.896**	.993**	.956**	.989**	.997**	.986**	.998**	.998**	.999**	.999**	.999**	.996**	.689**	.999**	.995**	.998**	.941**	.762**	.993**	.998**	.992**	.981**	.996**	.999**	.988**	.998**	.997**	.999**	.999**	.996**	.924**	.993**	.999**	.999**	.988**	1	.999**
Equatorial Guinea	.986**	.999**	.995**	.993**	.958**	.999**	.997**	.915**	.936**	.995**	.998**	.999**	.875**	.997**	.941**	.980**	.999**	.993**	.999**	.999**	.999**	.999**	.999**	.998**	.693**	.997**	.999**	.999**	.924**	.759**	.994**	.994**	.985**	.971**	.999**	.998**	.986**	.995**	.992**	.999**	.997**	.991**	.906**	.987**	.999**	.995**	.994**	.999**	1
Estonia	.943**	.983**	.961**	.956**	.994**	.986**	.969**	.973**	.984**	.961**	.993**	.980**	.947**	.968**	.986**	.999**	.977**	.955**	.980**	.982**	.986**	.992**	.986**	.977**	.663**	.994**	.974**	.982**	.978**	.753**	.978**	.998**	.999**	.998**	.976**	.989**	.979**	.995**	.999**	.987**	.995**	.999**	.967**	.999**	.985**	.997**	.959**	.991**	.984**
Eswatini	.988**	.999**	.996**	.994**	.955**	.999**	.998**	.911**	.932**	.996**	.997**	.999**	.869**	.998**	.937**	.978**	.999**	.994**	.999**	.999**	.999**	.998**	.999**	.998**	.695**	.997**	.999**	.999**	.920**	.759**	.994**	.992**	.983**	.968**	.999**	.998**	.986**	.994**	.990**	.999**	.996**	.990**	.901**	.985**	.999**	.994**	.995**	.998**	.999**
Ethiopia	.991**	.998**	.995**	.994**	.951**	.998**	.996**	.907**	.928**	.994**	.995**	.999**	.865**	.996**	.933**	.976**	.999**	.993**	.999**	.998**	.998**	.996**	.997**	.999**	.697**	.995**	.999**	.999**	.916**	.760**	.999**	.990**	.980**	.964**	.998**	.998**	.993**	.994**	.987**	.998**	.993**	.987**	.896**	.983**	.998**	.992**	.994**	.996**	.998**
Fiji	.983**	.999**	.993**	.991**	.963**	.999**	.996**	.923**	.943**	.993**	.999**	.999**	.884**	.996**	.947**	.984**	.998**	.990**	.999**	.999**	.999**	.999**	.999**	.997**	.691**	.999**	.998**	.999**	.931**	.760**	.994**	.996**	.988**	.975**	.998**	.999**	.987**	.996**	.994**	.999**	.998**	.994**	.913**	.989**	.999**	.997**	.992**	.999**	.999**
Finland	.843**	.914**	.872**	.864**	.993**	.922**	.885**	.999**	.999**	.872**	.939**	.909**	.996**	.884**	.998**	.977**	.903**	.862**	.909**	.913**	.922**	.936**	.921**	.904**	.593*	.942**	.896**	.914**	.999**	.711**	.911**	.955**	.972**	.986**	.901**	.932**	.925**	.949**	.960**	.925**	.946**	.961**	.999**	.969**	.919**	.952**	.868**	.934**	.916**
France	.883**	.943**	.908**	.901**	.999**	.950**	.919**	.997**	.999**	.908**	.963**	.939**	.985**	.918**	.999**	.991**	.934**	.899**	.939**	.943**	.950**	.961**	.949**	.935**	.623**	.966**	.928**	.943**	.998**	.732**	.940**	.976**	.988**	.996**	.932**	.957**	.949**	.971**	.979**	.952**	.969**	.980**	.994**	.986**	.947**	.973**	.905**	.959**	.945**
Gabon	.977**	.998**	.989**	.986**	.971**	.999**	.992**	.935**	.953**	.989**	.999**	.997**	.898**	.992**	.957**	.989**	.996**	.985**	.998**	.998**	.999**	.999**	.999**	.995**	.687**	.999**	.995**	.998**	.943**	.760**	.993**	.998**	.992**	.982**	.996**	.999**	.988**	.998**	.997**	.999**	.999**	.997**	.926**	.994**	.999**	.999**	.988**	.999**	.999**
Gambia	.996**	.997**	.998**	.997**	.937**	.995**	.998**	.887**	.911**	.997**	.990**	.998**	.842**	.998**	.917**	.966**	.999**	.996**	.998**	.997**	.995**	.992**	.995**	.999**	.700**	.990**	.999**	.998**	.898**	.756**	.997**	.983**	.970**	.952**	.998**	.994**	.989**	.988**	.980**	.995**	.988**	.979**	.876**	.974**	.996**	.985**	.997**	.993**	.996**
Georgia	.995**	.996**	.999**	.999**	.924**	.993**	.999**	.870**	.896**	.999**	.987**	.996**	.821**	.999**	.902**	.955**	.997**	.999**	.996**	.996**	.993**	.988**	.994**	.995**	.699**	.985**	.998**	.994**	.881**	.751**	.988**	.977**	.962**	.941**	.998**	.988**	.974**	.980**	.974**	.992**	.983**	.973**	.858**	.965**	.994**	.980**	.999**	.989**	.995**
Germany	.879**	.940**	.905**	.897**	.999**	.947**	.916**	.997**	.999**	.905**	.961**	.936**	.986**	.915**	.999**	.990**	.931**	.896**	.936**	.940**	.947**	.959**	.946**	.932**	.619**	.964**	.925**	.940**	.999**	.729**	.937**	.974**	.986**	.995**	.930**	.955**	.947**	.969**	.978**	.950**	.967**	.978**	.995**	.984**	.945**	.971**	.901**	.957**	.943**
Ghana	.989**	.999**	.996**	.995**	.954**	.999**	.998**	.909**	.931**	.996**	.997**	.999**	.868**	.998**	.936**	.978**	.999**	.994**	.999**	.999**	.999**	.998**	.999**	.999**	.695**	.996**	.999**	.999**	.919**	.759**	.995**	.992**	.982**	.967**	.999**	.998**	.987**	.994**	.990**	.999**	.995**	.989**	.899**	.984**	.999**	.993**	.996**	.998**	.999**
Greece	.938**	.980**	.957**	.952**	.995**	.984**	.965**	.976**	.987**	.957**	.991**	.977**	.952**	.964**	.989**	.999**	.974**	.951**	.977**	.980**	.984**	.990**	.983**	.974**	.661**	.992**	.970**	.980**	.981**	.753**	.975**	.997**	.999**	.999**	.973**	.987**	.978**	.994**	.998**	.985**	.994**	.998**	.970**	.999**	.982**	.996**	.955**	.989**	.981**
Grenada	.945**	.984**	.963**	.958**	.993**	.987**	.970**	.971**	.983**	.963**	.994**	.981**	.946**	.969**	.985**	.999**	.978**	.957**	.981**	.983**	.987**	.993**	.987**	.978**	.664**	.995**	.975**	.983**	.977**	.754**	.979**	.998**	.999**	.998**	.978**	.991**	.981**	.996**	.999**	.988**	.996**	.999**	.965**	.999**	.986**	.997**	.961**	.992**	.985**
Guatemala	.965**	.994**	.979**	.975**	.983**	.996**	.984**	.953**	.968**	.979**	.999**	.992**	.921**	.984**	.971**	.996**	.990**	.975**	.992**	.994**	.996**	.999**	.995**	.990**	.680**	.999**	.988**	.994**	.959**	.760**	.989**	.999**	.998**	.990**	.990**	.997**	.987**	.999**	.999**	.997**	.999**	.999**	.945**	.998**	.995**	.999**	.978**	.998**	.994**
Guyana	.991**	.999**	.998**	.997**	.945**	.999**	.999**	.898**	.921**	.998**	.995**	.999**	.854**	.999**	.926**	.972**	.999**	.997**	.999**	.999**	.998**	.996**	.999**	.998**	.696**	.994**	.999**	.999**	.908**	.757**	.993**	.988**	.977**	.960**	.999**	.995**	.983**	.990**	.986**	.998**	.993**	.985**	.887**	.979**	.999**	.990**	.998**	.996**	.999**
Guinea	.985**	.998**	.992**	.990**	.962**	.999**	.994**	.921**	.941**	.992**	.997**	.999**	.883**	.994**	.946**	.983**	.999**	.989**	.998**	.998**	.999**	.998**	.998**	.999**	.693**	.998**	.998**	.999**	.930**	.761**	.998**	.994**	.986**	.973**	.997**	.999**	.993**	.997**	.992**	.999**	.996**	.992**	.912**	.989**	.999**	.996**	.991**	.999**	.999**
Guinea-Bissau	.993**	.996**	.995**	.994**	.945**	.995**	.995**	.899**	.922**	.994**	.992**	.998**	.857**	.995**	.926**	.972**	.999**	.992**	.997**	.996**	.995**	.993**	.995**	.999**	.699**	.992**	.998**	.999**	.909**	.759**	.999**	.986**	.975**	.959**	.996**	.996**	.994**	.991**	.983**	.996**	.990**	.983**	.889**	.979**	.996**	.988**	.994**	.994**	.996**
Haiti	.960**	.973**	.968**	.967**	.932**	.973**	.971**	.891**	.911**	.968**	.971**	.973**	.851**	.970**	.916**	.954**	.972**	.966**	.973**	.973**	.973**	.972**	.973**	.971**	.839**	.970**	.972**	.973**	.900**	.889**	.969**	.967**	.958**	.944**	.972**	.972**	.962**	.968**	.965**	.973**	.970**	.964**	.881**	.960**	.973**	.968**	.968**	.972**	.973**
Honduras	.981**	.999**	.991**	.988**	.968**	.999**	.994**	.929**	.948**	.991**	.999**	.999**	.892**	.994**	.952**	.987**	.998**	.988**	.998**	.999**	.999**	.999**	.999**	.997**	.691**	.999**	.996**	.999**	.937**	.761**	.995**	.997**	.990**	.978**	.997**	.999**	.990**	.998**	.995**	.999**	.999**	.995**	.920**	.992**	.999**	.998**	.990**	.999**	.999**
Hong Kong SAR China	.897**	.953**	.921**	.914**	.999**	.959**	.931**	.994**	.998**	.921**	.971**	.949**	.979**	.930**	.999**	.994**	.945**	.912**	.949**	.953**	.959**	.969**	.958**	.945**	.634**	.973**	.939**	.953**	.996**	.739**	.949**	.982**	.992**	.998**	.943**	.966**	.957**	.978**	.985**	.961**	.976**	.986**	.991**	.990**	.957**	.980**	.918**	.968**	.955**
Hungary	.971**	.997**	.985**	.981**	.977**	.998**	.989**	.943**	.960**	.985**	.999**	.995**	.909**	.989**	.964**	.992**	.994**	.981**	.995**	.997**	.998**	.999**	.998**	.993**	.683**	.999**	.992**	.996**	.950**	.760**	.991**	.999**	.995**	.986**	.994**	.998**	.986**	.999**	.999**	.998**	.999**	.998**	.935**	.996**	.998**	.999**	.983**	.999**	.997**
Iceland	.803**	.882**	.835**	.825**	.981**	.891**	.850**	.998**	.992**	.835**	.912**	.877**	.999**	.848**	.990**	.959**	.870**	.823**	.876**	.881**	.892**	.909**	.890**	.871**	.566*	.916**	.862**	.883**	.996**	.691**	.880**	.932**	.953**	.971**	.867**	.903**	.898**	.924**	.938**	.895**	.920**	.939**	.999**	.949**	.888**	.927**	.830**	.906**	.885**
Yemen	.999**	.986**	.997**	.998**	.894**	.982**	.994**	.833**	.862**	.996**	.972**	.988**	.779**	.994**	.869**	.932**	.990**	.998**	.988**	.986**	.982**	.974**	.982**	.989**	.704**	.970**	.992**	.986**	.845**	.744**	.983**	.959**	.940**	.915**	.990**	.977**	.968**	.965**	.954**	.981**	.967**	.953**	.820**	.944**	.983**	.963**	.997**	.976**	.985**
India	.996**	.996**	.999**	.999**	.926**	.994**	.999**	.873**	.899**	.999**	.988**	.997**	.825**	.999**	.904**	.957**	.997**	.999**	.997**	.996**	.994**	.989**	.994**	.996**	.700**	.986**	.999**	.995**	.884**	.752**	.989**	.979**	.964**	.943**	.998**	.990**	.977**	.981**	.975**	.993**	.984**	.974**	.861**	.967**	.995**	.981**	.999**	.990**	.995**
Indonesia	.994**	.998**	.999**	.999**	.935**	.996**	.999**	.884**	.909**	.999**	.991**	.998**	.838**	.999**	.914**	.964**	.998**	.999**	.999**	.998**	.996**	.992**	.997**	.997**	.699**	.990**	.999**	.997**	.895**	.754**	.991**	.983**	.970**	.951**	.999**	.992**	.979**	.985**	.980**	.995**	.988**	.979**	.873**	.972**	.997**	.985**	.999**	.993**	.997**
Iran, Islamic Rep.	.995**	.980**	.994**	.996**	.879**	.976**	.991**	.814**	.845**	.994**	.964**	.982**	.757**	.991**	.852**	.919**	.984**	.996**	.982**	.980**	.976**	.967**	.977**	.982**	.701**	.962**	.987**	.979**	.827**	.736**	.972**	.950**	.928**	.901**	.986**	.968**	.954**	.954**	.944**	.974**	.959**	.943**	.800**	.932**	.977**	.953**	.995**	.968**	.979**
Iraq	.981**	.999**	.991**	.989**	.967**	.999**	.994**	.928**	.947**	.991**	.999**	.999**	.890**	.994**	.952**	.986**	.998**	.988**	.999**	.999**	.999**	.999**	.999**	.997**	.690**	.999**	.997**	.999**	.936**	.761**	.994**	.997**	.990**	.978**	.997**	.999**	.989**	.998**	.995**	.999**	.999**	.995**	.919**	.992**	.999**	.998**	.990**	.999**	.999**
Ireland	.858**	.925**	.886**	.877**	.996**	.932**	.898**	.999**	.999**	.886**	.948**	.920**	.993**	.897**	.999**	.983**	.915**	.876**	.920**	.924**	.933**	.946**	.931**	.916**	.603*	.951**	.908**	.925**	.999**	.718**	.922**	.963**	.978**	.990**	.913**	.942**	.934**	.957**	.968**	.935**	.955**	.968**	.999**	.976**	.930**	.960**	.882**	.944**	.927**
Israel	.799**	.879**	.831**	.821**	.980**	.889**	.846**	.997**	.991**	.831**	.909**	.874**	.999**	.845**	.990**	.957**	.867**	.819**	.873**	.878**	.889**	.906**	.887**	.868**	.563*	.913**	.858**	.880**	.995**	.689**	.878**	.929**	.951**	.970**	.864**	.901**	.896**	.922**	.936**	.893**	.917**	.936**	.999**	.947**	.885**	.925**	.827**	.903**	.882**
Italy	.904**	.958**	.927**	.920**	.999**	.963**	.937**	.992**	.997**	.927**	.975**	.954**	.976**	.936**	.998**	.996**	.950**	.919**	.954**	.957**	.964**	.973**	.963**	.950**	.637**	.977**	.945**	.958**	.994**	.741**	.954**	.985**	.994**	.999**	.948**	.970**	.961**	.981**	.988**	.966**	.979**	.988**	.988**	.992**	.961**	.983**	.924**	.972**	.960**
Jamaica	.968**	.995**	.982**	.978**	.980**	.997**	.987**	.949**	.965**	.982**	.999**	.994**	.916**	.986**	.968**	.994**	.992**	.977**	.994**	.995**	.997**	.999**	.997**	.991**	.680**	.999**	.990**	.995**	.956**	.759**	.990**	.999**	.997**	.989**	.992**	.998**	.987**	.999**	.999**	.997**	.999**	.999**	.941**	.997**	.996**	.999**	.980**	.999**	.996**
Japan	.848**	.917**	.877**	.868**	.994**	.925**	.890**	.999**	.999**	.877**	.942**	.913**	.995**	.889**	.998**	.979**	.907**	.866**	.913**	.917**	.926**	.940**	.924**	.908**	.598*	.945**	.900**	.918**	.999**	.715**	.915**	.958**	.974**	.987**	.905**	.935**	.928**	.952**	.963**	.929**	.949**	.964**	.999**	.971**	.923**	.955**	.873**	.937**	.920**
Jordan	.983**	.999**	.994**	.991**	.962**	.999**	.996**	.921**	.941**	.994**	.999**	.999**	.881**	.996**	.945**	.983**	.998**	.991**	.999**	.999**	.999**	.999**	.999**	.997**	.692**	.998**	.998**	.999**	.929**	.760**	.994**	.995**	.987**	.974**	.999**	.999**	.987**	.996**	.993**	.999**	.998**	.993**	.911**	.989**	.999**	.996**	.993**	.999**	.999**
Kazakhstan	.991**	.999**	.999**	.998**	.942**	.998**	.999**	.893**	.917**	.999**	.994**	.999**	.849**	.999**	.922**	.969**	.999**	.998**	.999**	.999**	.998**	.994**	.998**	.997**	.697**	.992**	.999**	.998**	.903**	.756**	.992**	.987**	.974**	.957**	.999**	.994**	.981**	.988**	.984**	.997**	.991**	.983**	.882**	.977**	.998**	.988**	.998**	.995**	.999**
Kenya	.985**	.999**	.994**	.992**	.960**	.999**	.997**	.919**	.940**	.994**	.998**	.999**	.879**	.996**	.944**	.982**	.999**	.991**	.999**	.999**	.999**	.999**	.999**	.998**	.693**	.998**	.998**	.999**	.928**	.760**	.995**	.995**	.986**	.973**	.999**	.999**	.988**	.996**	.993**	.999**	.997**	.992**	.909**	.988**	.999**	.996**	.993**	.999**	.999**
Kyrgyz Republic	.997**	.989**	.998**	.999**	.902**	.986**	.996**	.843**	.871**	.998**	.977**	.990**	.790**	.997**	.877**	.939**	.992**	.999**	.991**	.989**	.986**	.978**	.986**	.990**	.701**	.975**	.994**	.988**	.855**	.744**	.983**	.965**	.946**	.922**	.993**	.980**	.967**	.969**	.960**	.984**	.972**	.959**	.829**	.950**	.987**	.968**	.999**	.980**	.988**
Korea, Rep.	.920**	.969**	.942**	.936**	.999**	.974**	.951**	.986**	.993**	.942**	.983**	.966**	.966**	.950**	.995**	.999**	.962**	.934**	.966**	.968**	.974**	.982**	.973**	.962**	.648**	.985**	.957**	.969**	.989**	.747**	.964**	.991**	.998**	.999**	.961**	.979**	.969**	.988**	.993**	.975**	.987**	.994**	.981**	.997**	.972**	.990**	.939**	.981**	.970**
Kosovo	.987**	.999**	.996**	.995**	.954**	.999**	.998**	.909**	.931**	.996**	.997**	.999**	.867**	.998**	.936**	.977**	.999**	.994**	.999**	.999**	.999**	.998**	.999**	.998**	.696**	.996**	.999**	.999**	.919**	.760**	.993**	.992**	.982**	.967**	.999**	.997**	.985**	.993**	.990**	.999**	.995**	.989**	.899**	.984**	.999**	.993**	.996**	.998**	.999**
Kuwait	.963**	.993**	.978**	.974**	.984**	.995**	.984**	.954**	.969**	.978**	.999**	.991**	.923**	.983**	.972**	.996**	.989**	.974**	.992**	.993**	.995**	.998**	.995**	.989**	.678**	.999**	.987**	.993**	.961**	.759**	.988**	.999**	.998**	.991**	.989**	.997**	.985**	.999**	.999**	.996**	.999**	.999**	.947**	.998**	.995**	.999**	.976**	.998**	.994**
Lao PDR	.995**	.998**	.999**	.999**	.934**	.996**	.999**	.883**	.908**	.999**	.991**	.998**	.837**	.999**	.913**	.963**	.999**	.999**	.998**	.998**	.996**	.992**	.996**	.997**	.700**	.989**	.999**	.997**	.894**	.755**	.992**	.983**	.969**	.950**	.999**	.993**	.981**	.985**	.979**	.995**	.988**	.979**	.872**	.972**	.997**	.985**	.999**	.993**	.997**
Latvia	.954**	.989**	.971**	.967**	.989**	.992**	.977**	.963**	.977**	.971**	.997**	.987**	.934**	.977**	.979**	.998**	.984**	.966**	.987**	.989**	.992**	.996**	.991**	.984**	.671**	.997**	.982**	.989**	.969**	.757**	.984**	.999**	.999**	.995**	.984**	.994**	.983**	.998**	.999**	.993**	.998**	.999**	.956**	.999**	.991**	.999**	.969**	.995**	.990**
Lebanon	.988**	.999**	.996**	.995**	.954**	.999**	.998**	.910**	.932**	.996**	.997**	.999**	.868**	.998**	.936**	.978**	.999**	.994**	.999**	.999**	.999**	.998**	.999**	.998**	.697**	.996**	.999**	.999**	.919**	.761**	.994**	.992**	.982**	.967**	.999**	.998**	.986**	.994**	.990**	.999**	.995**	.989**	.900**	.984**	.999**	.994**	.996**	.998**	.999**
Lesotho	.993**	.998**	.998**	.997**	.944**	.997**	.998**	.896**	.920**	.997**	.993**	.999**	.853**	.998**	.925**	.971**	.999**	.996**	.999**	.998**	.997**	.994**	.997**	.999**	.697**	.993**	.999**	.999**	.906**	.756**	.997**	.987**	.975**	.958**	.999**	.996**	.989**	.991**	.984**	.997**	.991**	.984**	.886**	.978**	.998**	.989**	.997**	.995**	.998**
Liberia	.985**	.993**	.987**	.986**	.957**	.993**	.989**	.917**	.937**	.986**	.992**	.995**	.879**	.989**	.941**	.979**	.996**	.984**	.994**	.993**	.993**	.993**	.993**	.998**	.694**	.994**	.994**	.997**	.925**	.761**	.999**	.989**	.981**	.968**	.992**	.997**	.998**	.995**	.987**	.995**	.991**	.987**	.907**	.985**	.993**	.991**	.986**	.994**	.994**
Libya	.993**	.999**	.999**	.998**	.941**	.998**	.999**	.893**	.916**	.999**	.993**	.999**	.848**	.999**	.922**	.969**	.999**	.998**	.999**	.999**	.998**	.994**	.998**	.998**	.699**	.992**	.999**	.998**	.903**	.757**	.993**	.986**	.974**	.956**	.999**	.995**	.983**	.989**	.983**	.997**	.991**	.983**	.882**	.977**	.998**	.988**	.998**	.995**	.999**
Lithuania	.964**	.994**	.979**	.975**	.983**	.996**	.984**	.953**	.968**	.979**	.999**	.992**	.921**	.984**	.972**	.996**	.990**	.974**	.992**	.993**	.996**	.999**	.995**	.989**	.678**	.999**	.988**	.993**	.960**	.759**	.988**	.999**	.998**	.991**	.990**	.997**	.985**	.999**	.999**	.996**	.999**	.999**	.946**	.998**	.995**	.999**	.977**	.998**	.994**
Luxembourg	.837**	.909**	.866**	.857**	.991**	.917**	.880**	.999**	.998**	.866**	.935**	.904**	.997**	.879**	.997**	.974**	.898**	.855**	.904**	.908**	.917**	.932**	.916**	.899**	.589*	.938**	.891**	.909**	.999**	.708**	.906**	.952**	.969**	.984**	.896**	.927**	.921**	.945**	.957**	.920**	.942**	.958**	.999**	.966**	.914**	.948**	.862**	.930**	.912**
Macao SAR China	.934**	.977**	.954**	.948**	.996**	.982**	.962**	.978**	.988**	.954**	.989**	.975**	.955**	.961**	.990**	.999**	.971**	.947**	.975**	.977**	.982**	.988**	.981**	.971**	.658**	.991**	.967**	.977**	.983**	.752**	.973**	.996**	.999**	.999**	.970**	.986**	.976**	.993**	.997**	.983**	.992**	.997**	.973**	.999**	.980**	.994**	.951**	.987**	.979**
Madagascar	.998**	.991**	.995**	.996**	.921**	.989**	.994**	.867**	.893**	.994**	.982**	.994**	.820**	.994**	.899**	.953**	.996**	.995**	.993**	.991**	.988**	.984**	.989**	.997**	.702**	.982**	.996**	.994**	.878**	.753**	.995**	.973**	.958**	.937**	.993**	.989**	.987**	.980**	.969**	.989**	.979**	.968**	.855**	.963**	.989**	.976**	.995**	.985**	.990**
Malaysia	.988**	.999**	.997**	.995**	.951**	.999**	.999**	.906**	.928**	.997**	.997**	.999**	.864**	.999**	.933**	.976**	.999**	.995**	.999**	.999**	.999**	.997**	.999**	.998**	.695**	.995**	.999**	.999**	.916**	.758**	.993**	.991**	.981**	.965**	.999**	.997**	.983**	.992**	.989**	.999**	.995**	.988**	.896**	.983**	.999**	.992**	.996**	.998**	.999**
Malawi	.989**	.997**	.993**	.992**	.954**	.997**	.995**	.910**	.932**	.993**	.995**	.999**	.870**	.995**	.936**	.978**	.999**	.991**	.998**	.997**	.997**	.996**	.997**	.999**	.694**	.995**	.998**	.999**	.919**	.759**	.999**	.990**	.981**	.966**	.997**	.998**	.994**	.994**	.988**	.998**	.993**	.988**	.900**	.984**	.997**	.992**	.992**	.996**	.997**
Maldives	.966**	.994**	.980**	.976**	.982**	.996**	.985**	.951**	.967**	.980**	.999**	.993**	.919**	.985**	.970**	.995**	.991**	.975**	.993**	.994**	.996**	.999**	.996**	.990**	.679**	.999**	.989**	.994**	.958**	.759**	.989**	.999**	.997**	.990**	.990**	.998**	.987**	.999**	.999**	.997**	.999**	.999**	.944**	.998**	.996**	.999**	.978**	.998**	.995**
Mali	.993**	.998**	.996**	.996**	.946**	.997**	.997**	.899**	.922**	.996**	.993**	.999**	.856**	.997**	.927**	.972**	.999**	.995**	.999**	.998**	.997**	.994**	.997**	.999**	.698**	.993**	.999**	.999**	.909**	.758**	.998**	.987**	.976**	.960**	.998**	.997**	.991**	.992**	.985**	.997**	.991**	.984**	.889**	.979**	.997**	.989**	.996**	.995**	.998**
Malta	.928**	.974**	.949**	.943**	.998**	.978**	.957**	.982**	.991**	.949**	.987**	.971**	.960**	.957**	.992**	.999**	.968**	.942**	.971**	.974**	.979**	.986**	.978**	.967**	.654**	.989**	.964**	.974**	.986**	.750**	.970**	.994**	.999**	.999**	.967**	.983**	.973**	.991**	.996**	.980**	.990**	.996**	.977**	.998**	.977**	.993**	.946**	.985**	.976**
Mauritania	.996**	.997**	.999**	.999**	.932**	.995**	.999**	.881**	.906**	.999**	.990**	.998**	.834**	.999**	.911**	.962**	.999**	.999**	.998**	.997**	.995**	.991**	.996**	.998**	.700**	.989**	.999**	.997**	.891**	.754**	.993**	.982**	.968**	.948**	.999**	.992**	.982**	.985**	.978**	.995**	.987**	.978**	.869**	.971**	.996**	.984**	.999**	.992**	.997**
Mauritius	.982**	.999**	.993**	.990**	.964**	.999**	.996**	.923**	.943**	.993**	.999**	.999**	.884**	.996**	.948**	.984**	.998**	.990**	.999**	.999**	.999**	.999**	.999**	.997**	.691**	.998**	.997**	.999**	.932**	.760**	.993**	.996**	.988**	.975**	.998**	.999**	.986**	.996**	.994**	.999**	.998**	.994**	.914**	.990**	.999**	.997**	.992**	.999**	.999**
Mexico	.977**	.998**	.989**	.986**	.971**	.999**	.993**	.934**	.952**	.989**	.999**	.997**	.897**	.993**	.956**	.989**	.996**	.986**	.998**	.998**	.999**	.999**	.999**	.995**	.688**	.999**	.995**	.998**	.942**	.760**	.992**	.998**	.992**	.981**	.996**	.999**	.987**	.998**	.997**	.999**	.999**	.996**	.925**	.993**	.999**	.999**	.988**	.999**	.999**
Myanmar	.998**	.995**	.999**	.999**	.922**	.992**	.999**	.867**	.893**	.999**	.985**	.996**	.818**	.999**	.899**	.954**	.997**	.999**	.996**	.995**	.992**	.987**	.993**	.996**	.702**	.984**	.998**	.995**	.878**	.752**	.990**	.976**	.960**	.939**	.997**	.989**	.978**	.980**	.972**	.992**	.982**	.971**	.855**	.964**	.993**	.978**	.999**	.988**	.994**
Moldova	.991**	.999**	.998**	.997**	.944**	.998**	.999**	.897**	.920**	.999**	.994**	.999**	.853**	.999**	.925**	.971**	.999**	.997**	.999**	.999**	.998**	.995**	.998**	.998**	.697**	.993**	.999**	.998**	.907**	.756**	.992**	.988**	.976**	.959**	.999**	.995**	.982**	.989**	.985**	.998**	.992**	.985**	.886**	.978**	.999**	.990**	.998**	.996**	.999**
Mongolia	.993**	.998**	.999**	.998**	.938**	.997**	.999**	.888**	.912**	.999**	.992**	.999**	.842**	.999**	.917**	.966**	.999**	.998**	.999**	.998**	.997**	.993**	.997**	.997**	.698**	.991**	.999**	.997**	.898**	.755**	.992**	.985**	.972**	.953**	.999**	.993**	.980**	.987**	.981**	.996**	.989**	.981**	.877**	.974**	.997**	.986**	.999**	.994**	.998**
Montenegro	.987**	.999**	.996**	.994**	.954**	.999**	.998**	.910**	.932**	.996**	.997**	.999**	.868**	.998**	.936**	.978**	.999**	.994**	.999**	.999**	.999**	.998**	.999**	.998**	.695**	.996**	.999**	.999**	.919**	.759**	.993**	.992**	.982**	.967**	.999**	.997**	.984**	.993**	.990**	.999**	.996**	.990**	.900**	.984**	.999**	.994**	.996**	.998**	.999**
Morocco	.983**	.999**	.994**	.991**	.962**	.999**	.996**	.921**	.941**	.994**	.999**	.999**	.882**	.996**	.946**	.983**	.998**	.991**	.999**	.999**	.999**	.999**	.999**	.997**	.691**	.998**	.998**	.999**	.930**	.759**	.994**	.995**	.987**	.974**	.999**	.999**	.987**	.996**	.993**	.999**	.998**	.993**	.912**	.989**	.999**	.996**	.993**	.999**	.999**
Mozambique	.995**	.992**	.994**	.994**	.933**	.991**	.993**	.884**	.908**	.993**	.986**	.995**	.840**	.993**	.913**	.962**	.997**	.992**	.994**	.992**	.991**	.988**	.991**	.998**	.699**	.987**	.996**	.996**	.894**	.755**	.998**	.979**	.966**	.948**	.993**	.992**	.992**	.986**	.976**	.992**	.983**	.975**	.873**	.971**	.992**	.982**	.993**	.989**	.992**
Namibia	.978**	.999**	.990**	.987**	.970**	.999**	.993**	.933**	.951**	.990**	.999**	.998**	.896**	.993**	.955**	.988**	.997**	.986**	.998**	.999**	.999**	.999**	.999**	.996**	.688**	.999**	.995**	.998**	.941**	.760**	.993**	.998**	.992**	.980**	.997**	.999**	.988**	.998**	.996**	.999**	.999**	.996**	.924**	.993**	.999**	.998**	.988**	.999**	.999**
Nepal	.997**	.995**	.999**	.999**	.922**	.993**	.999**	.868**	.894**	.999**	.986**	.996**	.819**	.999**	.900**	.954**	.997**	.999**	.996**	.995**	.993**	.987**	.993**	.996**	.700**	.984**	.998**	.995**	.879**	.751**	.990**	.976**	.961**	.940**	.997**	.989**	.977**	.980**	.972**	.992**	.982**	.972**	.856**	.964**	.993**	.979**	.999**	.988**	.994**
Netherlands	.867**	.931**	.894**	.886**	.997**	.939**	.906**	.999**	.999**	.894**	.954**	.927**	.990**	.905**	.999**	.986**	.922**	.884**	.927**	.931**	.939**	.952**	.938**	.923**	.612**	.957**	.916**	.932**	.999**	.724**	.929**	.968**	.982**	.993**	.920**	.947**	.940**	.962**	.972**	.942**	.960**	.973**	.997**	.979**	.936**	.965**	.890**	.950**	.934**
New Zealand	.853**	.921**	.881**	.873**	.995**	.929**	.894**	.999**	.999**	.882**	.945**	.917**	.994**	.893**	.999**	.981**	.911**	.871**	.916**	.921**	.929**	.943**	.928**	.912**	.603*	.948**	.904**	.921**	.999**	.718**	.918**	.961**	.976**	.989**	.909**	.938**	.931**	.955**	.965**	.932**	.952**	.966**	.999**	.974**	.926**	.957**	.877**	.941**	.924**
Nicaragua	.993**	.999**	.999**	.998**	.941**	.998**	.999**	.892**	.916**	.999**	.993**	.999**	.848**	.999**	.921**	.969**	.999**	.998**	.999**	.999**	.997**	.994**	.998**	.999**	.699**	.992**	.999**	.999**	.902**	.757**	.994**	.986**	.974**	.956**	.999**	.995**	.984**	.989**	.983**	.997**	.991**	.983**	.881**	.977**	.998**	.988**	.998**	.995**	.998**
Nigeria	.986**	.999**	.995**	.993**	.959**	.999**	.997**	.917**	.937**	.994**	.998**	.999**	.876**	.997**	.942**	.981**	.999**	.992**	.999**	.999**	.999**	.999**	.999**	.999**	.693**	.998**	.999**	.999**	.925**	.760**	.996**	.994**	.985**	.971**	.999**	.999**	.989**	.996**	.992**	.999**	.997**	.991**	.907**	.987**	.999**	.995**	.994**	.999**	.999**
North Macedonia	.991**	.999**	.998**	.997**	.944**	.998**	.999**	.897**	.920**	.999**	.994**	.999**	.852**	.999**	.925**	.971**	.999**	.997**	.999**	.999**	.998**	.995**	.998**	.997**	.698**	.993**	.999**	.998**	.906**	.757**	.992**	.988**	.976**	.959**	.999**	.995**	.981**	.989**	.985**	.997**	.992**	.984**	.886**	.978**	.999**	.989**	.998**	.996**	.999**
Norway	.812**	.889**	.843**	.833**	.984**	.898**	.857**	.998**	.994**	.843**	.918**	.884**	.999**	.856**	.992**	.963**	.877**	.831**	.883**	.888**	.898**	.915**	.897**	.878**	.571*	.922**	.869**	.889**	.997**	.695**	.887**	.937**	.957**	.975**	.875**	.910**	.904**	.930**	.943**	.902**	.926**	.944**	.999**	.953**	.895**	.933**	.838**	.912**	.892**
Oman	.974**	.998**	.987**	.984**	.973**	.999**	.991**	.938**	.956**	.987**	.999**	.997**	.902**	.991**	.960**	.990**	.995**	.984**	.997**	.998**	.999**	.999**	.999**	.994**	.685**	.999**	.994**	.997**	.946**	.760**	.992**	.999**	.993**	.983**	.995**	.999**	.987**	.998**	.998**	.999**	.999**	.997**	.929**	.995**	.999**	.999**	.986**	.999**	.998**
Pakistan	.998**	.990**	.999**	.999**	.907**	.987**	.997**	.848**	.876**	.999**	.979**	.992**	.796**	.997**	.882**	.942**	.993**	.999**	.992**	.991**	.987**	.980**	.988**	.992**	.702**	.977**	.995**	.990**	.860**	.746**	.985**	.967**	.949**	.926**	.994**	.982**	.970**	.971**	.963**	.986**	.974**	.962**	.835**	.953**	.988**	.970**	.999**	.982**	.989**
Panama	.974**	.998**	.987**	.984**	.974**	.999**	.991**	.938**	.956**	.987**	.999**	.996**	.903**	.991**	.960**	.991**	.995**	.984**	.997**	.998**	.999**	.999**	.999**	.994**	.685**	.999**	.994**	.997**	.946**	.760**	.992**	.999**	.994**	.983**	.995**	.999**	.987**	.998**	.998**	.999**	.999**	.998**	.930**	.995**	.999**	.999**	.986**	.999**	.998**
Papua New Guinea	.937**	.978**	.955**	.950**	.996**	.982**	.963**	.977**	.987**	.955**	.990**	.976**	.954**	.962**	.989**	.999**	.973**	.948**	.976**	.978**	.982**	.989**	.981**	.974**	.659**	.991**	.969**	.979**	.982**	.752**	.976**	.996**	.999**	.999**	.971**	.987**	.980**	.994**	.997**	.984**	.992**	.997**	.972**	.999**	.981**	.995**	.952**	.988**	.980**
Paraguay	.988**	.999**	.996**	.995**	.954**	.999**	.998**	.910**	.931**	.996**	.997**	.999**	.868**	.998**	.936**	.978**	.999**	.994**	.999**	.999**	.999**	.998**	.999**	.998**	.694**	.996**	.999**	.999**	.919**	.758**	.994**	.992**	.982**	.967**	.999**	.998**	.985**	.993**	.990**	.999**	.995**	.989**	.899**	.984**	.999**	.993**	.996**	.998**	.999**
Peru	.965**	.994**	.980**	.976**	.982**	.996**	.985**	.952**	.967**	.980**	.999**	.993**	.920**	.985**	.971**	.995**	.991**	.975**	.993**	.994**	.996**	.999**	.996**	.990**	.678**	.999**	.989**	.994**	.958**	.759**	.989**	.999**	.997**	.990**	.990**	.997**	.987**	.999**	.999**	.997**	.999**	.999**	.944**	.998**	.995**	.999**	.978**	.998**	.995**
Philippines	.987**	.999**	.996**	.994**	.956**	.999**	.998**	.913**	.935**	.996**	.998**	.999**	.872**	.998**	.939**	.979**	.999**	.993**	.999**	.999**	.999**	.998**	.999**	.998**	.694**	.997**	.999**	.999**	.922**	.759**	.994**	.993**	.984**	.969**	.999**	.998**	.986**	.994**	.991**	.999**	.996**	.991**	.903**	.986**	.999**	.994**	.995**	.999**	.999**
Poland	.975**	.998**	.988**	.985**	.972**	.999**	.992**	.936**	.954**	.988**	.999**	.997**	.900**	.992**	.958**	.990**	.995**	.985**	.997**	.998**	.999**	.999**	.999**	.994**	.686**	.999**	.994**	.997**	.944**	.760**	.992**	.998**	.993**	.982**	.996**	.999**	.987**	.998**	.997**	.999**	.999**	.997**	.927**	.994**	.999**	.999**	.987**	.999**	.998**
Portugal	.933**	.977**	.953**	.948**	.997**	.981**	.961**	.979**	.989**	.953**	.989**	.974**	.956**	.960**	.991**	.999**	.971**	.947**	.974**	.977**	.981**	.988**	.981**	.971**	.658**	.990**	.967**	.977**	.983**	.752**	.972**	.995**	.999**	.999**	.970**	.985**	.975**	.992**	.997**	.983**	.992**	.997**	.974**	.999**	.980**	.994**	.951**	.987**	.978**
Puerto Rico	.858**	.925**	.886**	.877**	.996**	.932**	.898**	.999**	.999**	.886**	.948**	.920**	.993**	.897**	.999**	.983**	.915**	.876**	.920**	.924**	.933**	.946**	.931**	.916**	.603*	.951**	.908**	.925**	.999**	.718**	.922**	.963**	.978**	.990**	.913**	.942**	.935**	.957**	.968**	.935**	.955**	.968**	.999**	.976**	.930**	.960**	.882**	.944**	.927**
Qatar	.956**	.990**	.972**	.968**	.988**	.992**	.978**	.962**	.976**	.972**	.997**	.988**	.933**	.978**	.978**	.998**	.985**	.967**	.988**	.990**	.993**	.996**	.992**	.985**	.672**	.998**	.983**	.989**	.968**	.757**	.984**	.999**	.999**	.994**	.985**	.994**	.983**	.998**	.999**	.993**	.998**	.999**	.955**	.999**	.992**	.999**	.970**	.996**	.991**
Romania	.984**	.999**	.995**	.992**	.959**	.999**	.997**	.917**	.938**	.995**	.998**	.999**	.877**	.997**	.942**	.981**	.999**	.992**	.999**	.999**	.999**	.999**	.999**	.997**	.693**	.998**	.998**	.999**	.926**	.759**	.993**	.994**	.985**	.971**	.999**	.998**	.985**	.995**	.992**	.999**	.997**	.992**	.907**	.987**	.999**	.995**	.994**	.999**	.999**
Russia	.991**	.999**	.999**	.998**	.941**	.998**	.999**	.893**	.917**	.999**	.994**	.999**	.848**	.999**	.922**	.969**	.999**	.998**	.999**	.999**	.998**	.994**	.998**	.997**	.697**	.992**	.999**	.998**	.903**	.756**	.992**	.986**	.974**	.956**	.999**	.994**	.981**	.988**	.983**	.997**	.991**	.983**	.882**	.977**	.998**	.988**	.998**	.995**	.999**
Rwanda	.992**	.999**	.997**	.996**	.945**	.998**	.999**	.898**	.921**	.997**	.994**	.999**	.854**	.998**	.926**	.971**	.999**	.996**	.999**	.999**	.998**	.995**	.998**	.999**	.695**	.993**	.999**	.999**	.908**	.755**	.995**	.988**	.976**	.959**	.999**	.996**	.986**	.990**	.985**	.998**	.992**	.984**	.887**	.979**	.998**	.989**	.997**	.996**	.998**
Samoa	.947**	.984**	.964**	.959**	.993**	.988**	.971**	.970**	.982**	.964**	.994**	.982**	.944**	.970**	.985**	.999**	.980**	.958**	.982**	.984**	.988**	.993**	.987**	.980**	.665**	.995**	.976**	.984**	.976**	.754**	.981**	.998**	.999**	.997**	.979**	.991**	.982**	.997**	.999**	.989**	.996**	.999**	.964**	.999**	.987**	.998**	.962**	.992**	.986**
Sao Tome and Principe	.970**	.995**	.982**	.979**	.980**	.997**	.986**	.948**	.964**	.981**	.999**	.994**	.915**	.986**	.967**	.994**	.993**	.977**	.994**	.995**	.997**	.999**	.996**	.993**	.682**	.999**	.990**	.995**	.955**	.760**	.993**	.999**	.996**	.988**	.991**	.999**	.991**	.999**	.999**	.998**	.999**	.998**	.940**	.997**	.996**	.999**	.980**	.999**	.995**
Saudi Arabia	.980**	.999**	.992**	.989**	.966**	.999**	.995**	.927**	.946**	.992**	.999**	.998**	.889**	.995**	.950**	.986**	.997**	.989**	.999**	.999**	.999**	.999**	.999**	.996**	.689**	.999**	.997**	.999**	.935**	.760**	.993**	.997**	.989**	.977**	.998**	.999**	.986**	.997**	.995**	.999**	.999**	.995**	.918**	.991**	.999**	.997**	.991**	.999**	.999**
Seychelles	.982**	.999**	.993**	.991**	.963**	.999**	.996**	.923**	.943**	.993**	.999**	.999**	.883**	.996**	.947**	.984**	.998**	.990**	.999**	.999**	.999**	.999**	.999**	.997**	.692**	.998**	.997**	.999**	.931**	.760**	.993**	.996**	.988**	.975**	.998**	.999**	.986**	.996**	.994**	.999**	.998**	.994**	.913**	.989**	.999**	.997**	.992**	.999**	.999**
Senegal	.985**	.999**	.993**	.991**	.962**	.999**	.996**	.921**	.942**	.993**	.998**	.999**	.883**	.995**	.946**	.983**	.999**	.990**	.999**	.999**	.999**	.999**	.999**	.999**	.692**	.998**	.998**	.999**	.930**	.760**	.996**	.995**	.987**	.974**	.998**	.999**	.991**	.997**	.993**	.999**	.997**	.993**	.912**	.989**	.999**	.996**	.992**	.999**	.999**
Serbia	.984**	.999**	.994**	.992**	.960**	.999**	.997**	.918**	.938**	.995**	.998**	.999**	.878**	.997**	.943**	.981**	.999**	.992**	.999**	.999**	.999**	.999**	.999**	.997**	.692**	.998**	.998**	.999**	.927**	.759**	.993**	.994**	.986**	.972**	.999**	.998**	.985**	.995**	.992**	.999**	.997**	.992**	.908**	.987**	.999**	.995**	.994**	.999**	.999**
Sierra Leone	.859**	.856**	.862**	.862**	.786**	.853**	.861**	.739**	.762**	.861**	.846**	.856**	.693**	.861**	.768**	.816**	.857**	.862**	.857**	.856**	.853**	.847**	.853**	.855**	.964**	.844**	.859**	.854**	.749**	.973**	.849**	.837**	.823**	.803**	.858**	.848**	.837**	.839**	.833**	.851**	.843**	.833**	.727**	.824**	.854**	.839**	.862**	.850**	.855**
Singapore	.944**	.983**	.962**	.957**	.993**	.987**	.970**	.972**	.983**	.963**	.993**	.981**	.946**	.969**	.986**	.999**	.978**	.956**	.981**	.983**	.987**	.992**	.986**	.977**	.665**	.994**	.975**	.983**	.977**	.755**	.978**	.998**	.999**	.998**	.977**	.990**	.979**	.996**	.999**	.988**	.995**	.999**	.966**	.999**	.986**	.997**	.960**	.992**	.985**
Slovak Republic	.942**	.982**	.961**	.956**	.994**	.986**	.968**	.973**	.984**	.961**	.993**	.980**	.948**	.968**	.987**	.999**	.977**	.955**	.980**	.982**	.986**	.992**	.985**	.976**	.663**	.994**	.973**	.982**	.978**	.753**	.977**	.998**	.999**	.998**	.976**	.989**	.979**	.995**	.999**	.987**	.995**	.999**	.967**	.999**	.985**	.997**	.959**	.991**	.984**
Slovenia	.935**	.978**	.955**	.949**	.996**	.982**	.963**	.978**	.988**	.955**	.990**	.976**	.954**	.962**	.990**	.999**	.972**	.948**	.976**	.978**	.982**	.989**	.982**	.972**	.658**	.991**	.969**	.978**	.982**	.752**	.973**	.996**	.999**	.999**	.971**	.986**	.976**	.993**	.997**	.984**	.993**	.998**	.972**	.999**	.981**	.995**	.952**	.988**	.980**
Solomon Islands	.878**	.936**	.901**	.894**	.997**	.943**	.912**	.997**	.999**	.900**	.958**	.934**	.987**	.911**	.999**	.988**	.929**	.891**	.933**	.936**	.944**	.956**	.942**	.931**	.619**	.961**	.922**	.938**	.998**	.729**	.938**	.971**	.984**	.993**	.925**	.954**	.951**	.968**	.975**	.947**	.963**	.975**	.995**	.982**	.941**	.969**	.897**	.954**	.939**
South Africa	.982**	.999**	.993**	.990**	.964**	.999**	.996**	.924**	.944**	.993**	.999**	.999**	.886**	.995**	.948**	.985**	.998**	.990**	.999**	.999**	.999**	.999**	.999**	.997**	.690**	.999**	.997**	.999**	.933**	.760**	.994**	.996**	.988**	.976**	.998**	.999**	.987**	.997**	.994**	.999**	.998**	.994**	.915**	.990**	.999**	.997**	.992**	.999**	.999**
Spain	.915**	.965**	.937**	.931**	.999**	.971**	.947**	.988**	.995**	.938**	.981**	.962**	.969**	.946**	.996**	.998**	.958**	.930**	.962**	.965**	.971**	.979**	.970**	.958**	.646**	.983**	.954**	.965**	.991**	.746**	.961**	.990**	.997**	.999**	.957**	.976**	.967**	.986**	.992**	.973**	.985**	.992**	.984**	.995**	.969**	.988**	.934**	.978**	.967**
Sri Lanka	.996**	.995**	.999**	.999**	.920**	.992**	.999**	.865**	.891**	.999**	.985**	.995**	.815**	.999**	.897**	.952**	.996**	.999**	.996**	.995**	.992**	.986**	.992**	.994**	.701**	.983**	.998**	.993**	.876**	.751**	.987**	.975**	.959**	.938**	.997**	.987**	.974**	.978**	.971**	.991**	.981**	.970**	.853**	.962**	.993**	.978**	.999**	.987**	.994**
St Kitts and Nevis	.915**	.965**	.937**	.931**	.999**	.970**	.946**	.988**	.995**	.937**	.981**	.962**	.969**	.945**	.996**	.998**	.958**	.929**	.962**	.965**	.971**	.979**	.970**	.958**	.643**	.982**	.953**	.965**	.991**	.743**	.961**	.989**	.997**	.999**	.957**	.976**	.967**	.986**	.992**	.972**	.984**	.992**	.984**	.995**	.969**	.988**	.934**	.978**	.967**
St Lucia	.922**	.970**	.943**	.937**	.999**	.975**	.952**	.985**	.993**	.943**	.984**	.967**	.965**	.951**	.994**	.999**	.963**	.936**	.967**	.970**	.975**	.983**	.974**	.963**	.648**	.986**	.959**	.970**	.988**	.746**	.966**	.992**	.998**	.999**	.962**	.980**	.971**	.989**	.994**	.977**	.987**	.994**	.980**	.997**	.973**	.990**	.941**	.981**	.972**
Sudan	.991**	.964**	.984**	.987**	.844**	.958**	.979**	.771**	.806**	.984**	.943**	.967**	.710**	.979**	.813**	.890**	.970**	.987**	.967**	.964**	.958**	.946**	.959**	.969**	.697**	.941**	.974**	.964**	.786**	.722**	.959**	.925**	.900**	.868**	.971**	.950**	.939**	.933**	.919**	.956**	.937**	.918**	.756**	.905**	.960**	.930**	.985**	.948**	.962**
Suriname	.995**	.996**	.999**	.999**	.926**	.994**	.999**	.872**	.898**	.999**	.988**	.997**	.824**	.999**	.904**	.957**	.997**	.999**	.997**	.996**	.994**	.989**	.994**	.996**	.700**	.986**	.998**	.995**	.883**	.752**	.989**	.978**	.963**	.943**	.998**	.989**	.976**	.981**	.975**	.993**	.984**	.974**	.860**	.966**	.995**	.981**	.999**	.990**	.995**
Sweden	.848**	.917**	.876**	.868**	.994**	.925**	.889**	.999**	.999**	.877**	.942**	.912**	.995**	.888**	.998**	.979**	.907**	.866**	.912**	.917**	.925**	.939**	.924**	.907**	.598*	.945**	.900**	.917**	.999**	.715**	.915**	.958**	.974**	.987**	.905**	.935**	.928**	.952**	.963**	.928**	.948**	.963**	.999**	.971**	.922**	.954**	.872**	.937**	.920**
Switzerland	.773**	.858**	.807**	.796**	.971**	.868**	.823**	.993**	.985**	.807**	.890**	.852**	.999**	.821**	.982**	.944**	.844**	.794**	.851**	.857**	.868**	.887**	.866**	.846**	.546*	.895**	.836**	.858**	.990**	.675**	.857**	.912**	.936**	.958**	.842**	.881**	.877**	.904**	.919**	.872**	.899**	.920**	.995**	.932**	.864**	.908**	.802**	.884**	.861**
Tajikistan	.998**	.987**	.997**	.999**	.896**	.983**	.995**	.834**	.864**	.997**	.973**	.988**	.781**	.995**	.870**	.933**	.990**	.999**	.989**	.987**	.983**	.975**	.984**	.989**	.702**	.971**	.993**	.986**	.847**	.742**	.981**	.960**	.941**	.916**	.991**	.977**	.966**	.965**	.955**	.982**	.969**	.955**	.821**	.945**	.984**	.964**	.998**	.977**	.985**
Tanzania	.990**	.999**	.996**	.994**	.953**	.998**	.997**	.908**	.930**	.995**	.996**	.999**	.867**	.997**	.935**	.977**	.999**	.993**	.999**	.999**	.998**	.997**	.998**	.999**	.696**	.996**	.999**	.999**	.918**	.759**	.998**	.991**	.981**	.966**	.999**	.998**	.991**	.994**	.988**	.999**	.994**	.988**	.898**	.984**	.999**	.993**	.995**	.997**	.999**
Thailand	.986**	.999**	.995**	.993**	.957**	.999**	.998**	.914**	.935**	.995**	.998**	.999**	.873**	.997**	.940**	.980**	.999**	.993**	.999**	.999**	.999**	.998**	.999**	.997**	.693**	.997**	.999**	.999**	.923**	.759**	.993**	.993**	.984**	.970**	.999**	.998**	.985**	.994**	.991**	.999**	.996**	.991**	.904**	.986**	.999**	.995**	.995**	.999**	.999**
Timor-Leste	.994**	.998**	.998**	.998**	.942**	.997**	.999**	.894**	.917**	.998**	.993**	.999**	.850**	.999**	.922**	.969**	.999**	.997**	.999**	.998**	.997**	.994**	.997**	.999**	.699**	.993**	.999**	.999**	.904**	.758**	.996**	.986**	.974**	.957**	.999**	.996**	.987**	.990**	.983**	.997**	.991**	.983**	.883**	.977**	.998**	.988**	.998**	.995**	.998**
Togo	.987**	.999**	.993**	.992**	.959**	.999**	.996**	.917**	.938**	.993**	.997**	.999**	.877**	.995**	.942**	.981**	.999**	.991**	.999**	.999**	.999**	.998**	.999**	.999**	.693**	.997**	.998**	.999**	.926**	.759**	.998**	.993**	.985**	.971**	.998**	.999**	.992**	.996**	.991**	.999**	.996**	.991**	.907**	.987**	.999**	.995**	.992**	.998**	.999**
Trinidad and Tobago	.942**	.982**	.960**	.955**	.994**	.986**	.968**	.973**	.985**	.961**	.993**	.980**	.948**	.967**	.987**	.999**	.977**	.954**	.980**	.982**	.986**	.992**	.985**	.976**	.662**	.994**	.973**	.982**	.978**	.753**	.977**	.997**	.999**	.998**	.976**	.989**	.979**	.995**	.999**	.987**	.995**	.999**	.968**	.999**	.984**	.997**	.958**	.991**	.983**
Tunisia	.993**	.998**	.999**	.999**	.936**	.997**	.999**	.886**	.911**	.999**	.992**	.998**	.840**	.999**	.916**	.965**	.999**	.999**	.999**	.998**	.997**	.993**	.997**	.997**	.699**	.990**	.999**	.997**	.897**	.755**	.991**	.984**	.971**	.952**	.999**	.993**	.980**	.986**	.981**	.996**	.989**	.980**	.875**	.973**	.997**	.986**	.999**	.994**	.998**
Turkey	.994**	.997**	.999**	.999**	.933**	.996**	.999**	.881**	.906**	.999**	.990**	.998**	.835**	.999**	.912**	.962**	.998**	.999**	.998**	.998**	.996**	.991**	.996**	.996**	.699**	.989**	.999**	.996**	.892**	.754**	.990**	.982**	.968**	.949**	.999**	.992**	.978**	.984**	.979**	.995**	.987**	.978**	.870**	.971**	.996**	.984**	.999**	.992**	.997**
Uganda	.994**	.998**	.997**	.997**	.944**	.997**	.998**	.896**	.919**	.997**	.993**	.999**	.853**	.998**	.924**	.971**	.999**	.996**	.999**	.998**	.997**	.994**	.997**	.999**	.698**	.993**	.999**	.999**	.906**	.757**	.997**	.987**	.975**	.958**	.999**	.996**	.989**	.991**	.984**	.997**	.991**	.983**	.886**	.978**	.997**	.989**	.997**	.995**	.998**
Ukraine	.995**	.995**	.999**	.999**	.923**	.993**	.999**	.868**	.895**	.999**	.986**	.996**	.819**	.999**	.900**	.954**	.997**	.999**	.996**	.995**	.993**	.988**	.993**	.995**	.700**	.984**	.998**	.994**	.879**	.751**	.988**	.977**	.961**	.940**	.998**	.988**	.974**	.979**	.973**	.992**	.983**	.972**	.856**	.964**	.994**	.979**	.999**	.989**	.994**
United Arab Emirates	.959**	.991**	.975**	.971**	.986**	.994**	.981**	.959**	.973**	.975**	.998**	.989**	.929**	.980**	.976**	.997**	.987**	.970**	.989**	.991**	.994**	.997**	.993**	.986**	.674**	.998**	.985**	.991**	.965**	.758**	.986**	.999**	.999**	.993**	.987**	.995**	.984**	.998**	.999**	.994**	.999**	.999**	.952**	.999**	.993**	.999**	.973**	.997**	.992**
United Kingdom	.867**	.932**	.894**	.886**	.997**	.939**	.906**	.999**	.999**	.894**	.954**	.928**	.990**	.905**	.999**	.986**	.922**	.885**	.927**	.931**	.939**	.952**	.938**	.923**	.612**	.957**	.916**	.932**	.999**	.724**	.929**	.968**	.982**	.993**	.920**	.948**	.940**	.963**	.972**	.942**	.960**	.973**	.997**	.980**	.937**	.965**	.891**	.950**	.934**
United States	.833**	.906**	.863**	.854**	.990**	.914**	.876**	.999**	.997**	.863**	.932**	.901**	.997**	.875**	.996**	.973**	.895**	.852**	.901**	.905**	.915**	.930**	.913**	.896**	.588*	.936**	.887**	.906**	.999**	.708**	.904**	.950**	.967**	.982**	.892**	.925**	.918**	.943**	.955**	.918**	.939**	.956**	.999**	.964**	.911**	.946**	.859**	.927**	.909**
Uruguay	.926**	.972**	.947**	.941**	.998**	.977**	.955**	.983**	.992**	.947**	.986**	.970**	.962**	.955**	.993**	.999**	.966**	.940**	.970**	.972**	.977**	.985**	.976**	.966**	.652**	.988**	.962**	.972**	.987**	.748**	.968**	.993**	.999**	.999**	.965**	.982**	.973**	.990**	.995**	.979**	.989**	.995**	.978**	.998**	.976**	.992**	.944**	.983**	.974**
Uzbekistan	.997**	.988**	.998**	.999**	.899**	.984**	.996**	.838**	.867**	.998**	.975**	.989**	.785**	.996**	.874**	.936**	.991**	.999**	.990**	.988**	.984**	.977**	.985**	.989**	.701**	.973**	.993**	.987**	.850**	.743**	.981**	.963**	.943**	.919**	.992**	.978**	.964**	.966**	.958**	.983**	.970**	.957**	.825**	.947**	.986**	.966**	.998**	.978**	.987**
Venezuela	.858**	.925**	.886**	.877**	.996**	.932**	.898**	.999**	.999**	.886**	.948**	.920**	.993**	.897**	.999**	.983**	.915**	.875**	.920**	.924**	.933**	.946**	.931**	.916**	.603*	.951**	.908**	.925**	.999**	.718**	.923**	.963**	.978**	.990**	.913**	.942**	.936**	.958**	.968**	.935**	.954**	.968**	.998**	.976**	.930**	.960**	.882**	.944**	.927**
Vietnam	.994**	.998**	.999**	.999**	.935**	.996**	.999**	.885**	.909**	.999**	.991**	.998**	.838**	.999**	.915**	.964**	.999**	.999**	.999**	.998**	.996**	.992**	.997**	.997**	.699**	.990**	.999**	.997**	.895**	.755**	.991**	.983**	.970**	.951**	.999**	.993**	.980**	.986**	.980**	.996**	.989**	.980**	.873**	.973**	.997**	.985**	.999**	.993**	.997**
Zambia	.997**	.995**	.999**	.999**	.921**	.992**	.999**	.866**	.892**	.999**	.985**	.996**	.817**	.999**	.898**	.953**	.997**	.999**	.996**	.995**	.992**	.987**	.992**	.996**	.700**	.984**	.998**	.994**	.877**	.750**	.990**	.975**	.960**	.938**	.997**	.988**	.977**	.979**	.971**	.991**	.982**	.971**	.854**	.963**	.993**	.978**	.999**	.988**	.994**
Zimbabwe	.994**	.998**	.999**	.998**	.940**	.997**	.999**	.892**	.915**	.998**	.993**	.999**	.847**	.999**	.921**	.968**	.999**	.997**	.999**	.998**	.997**	.994**	.997**	.999**	.700**	.992**	.999**	.999**	.902**	.758**	.996**	.986**	.973**	.955**	.999**	.995**	.986**	.989**	.982**	.997**	.990**	.982**	.881**	.976**	.997**	.988**	.998**	.994**	.998**
** Correlation is significant at the 0.01 level (2-tailed).
* Correlation is significant at the 0.05 level (2-tailed).
[truncated: 124 more columns]
